# Supplementary material for: Polystemma cualense (Apocynaceae), a new species from western Mexico
Source: PhytoKeys. 2026 Jun 18;276:245–51. doi: 10.3897/phytokeys.276.176723 (PMC13306154; doi:10.3897/phytokeys.276.176723)
Supplement: XML Treatment for Polystemma cualense [file phytokeys.276.176723-treatment1.xml]

<!DOCTYPE tp:taxon-treatment
  PUBLIC "-//TaxonX//DTD Taxonomic Treatment Publishing DTD v0 20100105//EN" "tax-treatment-NSO.dtd">
<tp:taxon-treatment xmlns:tp="http://www.plazi.org/taxpub"><tp:treatment-meta><kwd-group><label>Taxon classification</label><kwd>
              <named-content content-type="kingdom">Plantae</named-content>
            </kwd><kwd>
              <named-content content-type="order">Actiniaria</named-content>
            </kwd><kwd>
              <named-content content-type="family">Actiniidae</named-content>
            </kwd></kwd-group><mixed-citation publication-type="journal"><person-group><name><surname>Sánchez-Sánchez</surname><given-names>Cristóbal Daniel</given-names></name><name><surname>Islas-Hernández</surname><given-names>Carla Sofía</given-names></name><name><surname>Black</surname><given-names>Adam W.</given-names></name></person-group><article-title><italic><tp:taxon-name><tp:taxon-name-part taxon-name-part-type="genus" reg="Polystemma">Polystemma</tp:taxon-name-part> <tp:taxon-name-part taxon-name-part-type="species" reg="cualense">cualense</tp:taxon-name-part></tp:taxon-name></italic> (<tp:taxon-name><tp:taxon-name-part taxon-name-part-type="family" reg="Apocynaceae">Apocynaceae</tp:taxon-name-part></tp:taxon-name>), a new species from western Mexico</article-title><source>PhytoKeys</source><day>18</day><month>06</month><year>2026</year><volume>276</volume><fpage>245</fpage><lpage>251</lpage><pub-id pub-id-type="doi">10.3897/phytokeys.276.176723</pub-id></mixed-citation></tp:treatment-meta><tp:nomenclature><tp:taxon-name><object-id xmlns:xlink="http://www.w3.org/1999/xlink" content-type="arpha" xlink:type="simple">E1B3F0AE-026E-5576-AF8B-AEBD9E687644</object-id>
                		<tp:taxon-name-part taxon-name-part-type="genus" reg="Polystemma">Polystemma</tp:taxon-name-part> <tp:taxon-name-part taxon-name-part-type="species" reg="cualense">cualense</tp:taxon-name-part>
                	
                		<object-id xmlns:xlink="http://www.w3.org/1999/xlink" content-type="ipni" xlink:type="simple">urn:lsid:ipni.org:names:77381688-1</object-id>
                	</tp:taxon-name><tp:taxon-authority>C.D.Sánchez, S.Islas &amp; A.Black</tp:taxon-authority><tp:taxon-status xmlns:xlink="http://www.w3.org/1999/xlink" xlink:type="simple">sp. nov.</tp:taxon-status><xref ref-type="fig" rid="F1">Fig. 1</xref></tp:nomenclature><tp:treatment-sec sec-type="Type"><title>Type.</title><p><bold>Mexico</bold> • Jalisco, ejido El Cuale, Talpa de Allende municipality, Los Lobos trail to El Cuale, <named-content xmlns:xlink="http://www.w3.org/1999/xlink" content-type="dwc:verbatimCoordinates" xlink:type="simple">20°27'50.3"N, 105°05'39.7"W</named-content>, 1,030 m, 24 Aug 2024, <italic>C.D.Sánchez, A. Black, J. Reyes and M. Peinado 1701</italic> (Holotype: MEXU!; • Isotypes: PV!).</p><fig id="F1" position="float" orientation="portrait"><object-id xmlns:xlink="http://www.w3.org/1999/xlink" content-type="doi" xlink:type="simple">10.3897/phytokeys.276.176723.figure1</object-id><object-id xmlns:xlink="http://www.w3.org/1999/xlink" content-type="arpha" xlink:type="simple">886C738E-6259-5FC6-826B-88B72A29E682</object-id><label>Figure 1.</label><caption><p><italic><tp:taxon-name><tp:taxon-name-part taxon-name-part-type="genus" reg="Polystemma">Polystemma</tp:taxon-name-part> <tp:taxon-name-part taxon-name-part-type="species" reg="cualense">cualense</tp:taxon-name-part></tp:taxon-name></italic>. <bold>A</bold>. Complete plant; <bold>B</bold>. Inflorescence; <bold>C</bold>. Detail of gynostegium; <bold>D</bold>. Pollinarium. <bold>E</bold>. Immature follicle with sepal remnants.</p></caption><graphic xmlns:xlink="http://www.w3.org/1999/xlink" xlink:href="phytokeys-276-245_article-176723__-g001.jpg" id="oo_1684812.jpg" position="float" orientation="portrait" xlink:type="simple"><uri content-type="original_file" xlink:type="simple">https://binary.pensoft.net/fig/1684812</uri></graphic></fig></tp:treatment-sec><tp:treatment-sec sec-type="Diagnosis"><title>Diagnosis.</title><p><italic><tp:taxon-name><tp:taxon-name-part taxon-name-part-type="genus" reg="Polystemma">Polystemma</tp:taxon-name-part> <tp:taxon-name-part taxon-name-part-type="species" reg="cualense">cualense</tp:taxon-name-part></tp:taxon-name></italic> resembles <italic><tp:taxon-name><tp:taxon-name-part taxon-name-part-type="genus" reg="Polystemma">P.</tp:taxon-name-part> <tp:taxon-name-part taxon-name-part-type="species" reg="horconesense">horconesense</tp:taxon-name-part></tp:taxon-name></italic> in having flowers similar in size and shape. <italic><tp:taxon-name><tp:taxon-name-part taxon-name-part-type="genus" reg="Polystemma">Polystemma</tp:taxon-name-part> <tp:taxon-name-part taxon-name-part-type="species" reg="cualense">cualense</tp:taxon-name-part></tp:taxon-name></italic> differs in having a gynostegial corona higher than the gynostegium (vs. gynostegial corona the same height as the gynostegium), external gynostegial corona lobes 3–4 mm length (vs. 0.5–0.6 mm length) and gynostegium black (vs. gynostegium green-yellowish).</p></tp:treatment-sec><tp:treatment-sec sec-type="Description"><title>Description.</title><p>Perennial climbing plants. Stems cylindrical, mixed indumentum of long simple trichomes ca. 0.5 mm long oriented along two lines on the sides of the stem, simple short trichomes ca. 0.1 mm long, and glandular trichomes ca. 0.2 mm long, the latter more dense in the nodes. Leaves petiolate, petioles 2.3–5.1 cm long, lamina elliptic-ovate, 5.7–8.8 x 2.8–5.4 cm, base cordate, lobes 6.7–10.5 x 11.3–19.3 mm, apex mucronate, 5–11 mm long, margins entire, ciliate; adaxially with simple trichomes upon the veins, abaxially with glandular trichomes upon the veins; colleters 4–6, at the union of the leaf blade with the petiole, conical to spheroid, 0.3–0.6 mm long, yellowish-brown to dark brown; 3–4 pairs of secondary veins. Inflorescences cymose-umbelliform, one per node, extra-axillary, with 4–6 flowers; peduncles 2.2–3.5 mm long, with mixed indumentum of short simple trichomes and glandular trichomes; bracts two per flower 4.6–5.7 x 1.0–2.0 mm, ovate-lanceolate, with long simple trichomes on the margins. Flowers pentamerous, pedicels 6.5–11.2 mm long with mixed indumentum of long simple trichomes, short simple trichomes, and glandular trichomes; calyx with sepals fused at the base, tube ca. 2.5 mm long, lobes 7.2–10.4 mm x 2.6–3.9 mm, lanceolate, adaxially and abaxially glabrate, margins ciliate, colleter one, ca. 0.4 x 0.3 mm, at the base of the sepals, alternating with them, ovate, yellow; corolla rotate, 2.5–3.5 cm in diameter, deeply lobulate, yellowish-green to yellowish-brown with darker brown reticulum, aestivation valvate in the flower buds, tube 3.4–4.3 x 4.8–6.3 mm, glabrescent, limb 2.9–3.4 mm long, lobes 1.0–1.6 cm x 3.7–5.4 mm, lanceolate, apex acute, abaxially and adaxially glabrous; gynostegial corona higher than the gynostegium, formed by five lobes 2.7–3.3 mm long, ca. 7.4 mm in diameter, black, fused at the base forming an uninterrupted ring, external corona cyathiform, with interstaminal lobes 3–4 x 3.4 mm, laminar, internal corona verrucose, with margins crenulate to dentate, gynostegium 7.6–8.0 mm in diameter, stipitate, stipite ca. 0.5 mm long; gynoceium bicarpellary, apocarpous, glabrous, ca. 3.0 mm long, stylar head flat, ca. 2.5 mm in diameter; androecium with anthers horizontal, ca. 0.6 x 1.0 mm, terminal appendages of anthers suborbicular, ca. 1.5 mm; pollinaria with corpuscles 0.25–0.34 x 0.28–0.28 mm, sagittate, translator 0.24–0.38 mm long, with winged appendages, pollinia 0.52–0.63 x 0.50–0.59 mm, reniform. Immature follicles 9–10.1 x 1–1.1 cm; seeds not seen.</p></tp:treatment-sec><tp:treatment-sec sec-type="Distribution and habitat"><title>Distribution and habitat.</title><p><italic><tp:taxon-name><tp:taxon-name-part taxon-name-part-type="genus" reg="Polystemma">Polystemma</tp:taxon-name-part> <tp:taxon-name-part taxon-name-part-type="species" reg="cualense">cualense</tp:taxon-name-part></tp:taxon-name></italic> is endemic to the state of Jalisco, growing in ruderal vegetation and relict gallery forest near crop areas in the Talpa de Allende municipality at 1,030–1,300 m altitude (Fig. <xref ref-type="fig" rid="F2">2</xref>). It is associated with <italic><tp:taxon-name><tp:taxon-name-part taxon-name-part-type="genus" reg="Mimosa">Mimosa</tp:taxon-name-part> <tp:taxon-name-part taxon-name-part-type="species" reg="albida">albida</tp:taxon-name-part></tp:taxon-name></italic> Humb. &amp; Bonpl. ex Willd. (<tp:taxon-name><tp:taxon-name-part taxon-name-part-type="family" reg="Fabaceae">Fabaceae</tp:taxon-name-part></tp:taxon-name>), <italic><tp:taxon-name><tp:taxon-name-part taxon-name-part-type="genus" reg="Hamelia">Hamelia</tp:taxon-name-part> <tp:taxon-name-part taxon-name-part-type="species" reg="xorullensis">xorullensis</tp:taxon-name-part></tp:taxon-name></italic> Kunth (<tp:taxon-name><tp:taxon-name-part taxon-name-part-type="family" reg="Rubiaceae">Rubiaceae</tp:taxon-name-part></tp:taxon-name>), <italic><tp:taxon-name><tp:taxon-name-part taxon-name-part-type="genus" reg="Melampodium">Melampodium</tp:taxon-name-part> <tp:taxon-name-part taxon-name-part-type="species" reg="perfoliatum">perfoliatum</tp:taxon-name-part></tp:taxon-name></italic> (Cav.) Kunth (<tp:taxon-name><tp:taxon-name-part taxon-name-part-type="family" reg="Asteraceae">Asteraceae</tp:taxon-name-part></tp:taxon-name>), <italic><tp:taxon-name><tp:taxon-name-part taxon-name-part-type="genus" reg="Milleria">Milleria</tp:taxon-name-part> <tp:taxon-name-part taxon-name-part-type="species" reg="quinqueflora">quinqueflora</tp:taxon-name-part></tp:taxon-name></italic> L. (<tp:taxon-name><tp:taxon-name-part taxon-name-part-type="family" reg="Asteraceae">Asteraceae</tp:taxon-name-part></tp:taxon-name>), <italic><tp:taxon-name><tp:taxon-name-part taxon-name-part-type="genus" reg="Adiantum">Adiantum</tp:taxon-name-part></tp:taxon-name></italic> sp. (<tp:taxon-name><tp:taxon-name-part taxon-name-part-type="family" reg="Pteridaceae">Pteridaceae</tp:taxon-name-part></tp:taxon-name>), naturalized <italic><tp:taxon-name><tp:taxon-name-part taxon-name-part-type="genus" reg="Bauhinia">Bauhinia</tp:taxon-name-part> <tp:taxon-name-part taxon-name-part-type="species" reg="variegata">variegata</tp:taxon-name-part></tp:taxon-name></italic> L. (<tp:taxon-name><tp:taxon-name-part taxon-name-part-type="family" reg="Fabaceae">Fabaceae</tp:taxon-name-part></tp:taxon-name>), and <italic><tp:taxon-name><tp:taxon-name-part taxon-name-part-type="genus" reg="Lantana">Lantana</tp:taxon-name-part> <tp:taxon-name-part taxon-name-part-type="species" reg="camara">camara</tp:taxon-name-part></tp:taxon-name></italic> L. (<tp:taxon-name><tp:taxon-name-part taxon-name-part-type="family" reg="Verbenaceae">Verbenaceae</tp:taxon-name-part></tp:taxon-name>).</p><fig id="F2" position="float" orientation="portrait"><object-id xmlns:xlink="http://www.w3.org/1999/xlink" content-type="doi" xlink:type="simple">10.3897/phytokeys.276.176723.figure2</object-id><object-id xmlns:xlink="http://www.w3.org/1999/xlink" content-type="arpha" xlink:type="simple">E9E99273-9A34-5A00-8950-E11B196D7FA1</object-id><label>Figure 2.</label><caption><p>Distribution of <italic><tp:taxon-name><tp:taxon-name-part taxon-name-part-type="genus" reg="Polystemma">Polystemma</tp:taxon-name-part> <tp:taxon-name-part taxon-name-part-type="species" reg="cualense">cualense</tp:taxon-name-part></tp:taxon-name></italic> and <italic><tp:taxon-name><tp:taxon-name-part taxon-name-part-type="genus" reg="Polystemma">Polystemma</tp:taxon-name-part> <tp:taxon-name-part taxon-name-part-type="species" reg="horconesense">horconesense</tp:taxon-name-part></tp:taxon-name></italic>.</p></caption><graphic xmlns:xlink="http://www.w3.org/1999/xlink" xlink:href="phytokeys-276-245_article-176723__-g002.jpg" id="oo_1684813.jpg" position="float" orientation="portrait" xlink:type="simple"><uri content-type="original_file" xlink:type="simple">https://binary.pensoft.net/fig/1684813</uri></graphic></fig></tp:treatment-sec><tp:treatment-sec sec-type="Phenology"><title>Phenology.</title><p>Flowering occurs from late July through early September, and mature fruits have been observed in September but have not been collected.</p></tp:treatment-sec><tp:treatment-sec sec-type="Conservation status"><title>Conservation status.</title><p>This species is known only from two populations in Talpa de Allende, Jalisco, with an <abbrev xmlns:xlink="http://www.w3.org/1999/xlink" xlink:title="area of occupancy" xlink:type="simple">AOO</abbrev> of 8 km<sup>2</sup> (B2). In 2025, the only three individuals at the type locality were lost to land clearing (A1, C1, and C2), and the remaining habitats are threatened by deforestation, livestock grazing, and agriculture. Despite the potential for undiscovered populations, a Critically Endangered (<abbrev xmlns:xlink="http://www.w3.org/1999/xlink" xlink:title="Critically Endangered" xlink:type="simple">CR</abbrev>) status (B1+B2) is recommended to facilitate urgent conservation.</p></tp:treatment-sec><tp:treatment-sec sec-type="Etymology"><title>Etymology.</title><p>The name refers to Sierra El Cuale, as the localities of this new species are situated along the margin of this geological formation. This discovery adds to the list of species named in honor of this enigmatic mountain range, whose forests are threatened by land-use change, illegal logging, mining, and fires.</p></tp:treatment-sec><tp:treatment-sec sec-type="iNaturalist records"><title>iNaturalist records.</title><p>Mexico: Jalisco, municipality: Talpa de Allende, <named-content xmlns:xlink="http://www.w3.org/1999/xlink" content-type="dwc:verbatimCoordinates" xlink:type="simple">20.2114601133, -104.7813415525</named-content>, 1070 m, 31 Aug 2019, pcarreyes 90622325 (<ext-link xmlns:xlink="http://www.w3.org/1999/xlink" xlink:href="https://mexico.inaturalist.org/observations/97517086" ext-link-type="uri" xlink:type="simple">https://mexico.inaturalist.org/observations/97517086</ext-link>).</p></tp:treatment-sec><tp:treatment-sec sec-type="Taxonomic remarks"><title>Taxonomic remarks.</title><p>Exploratory work across the country has led to the description of new species of the genus <italic><tp:taxon-name><tp:taxon-name-part taxon-name-part-type="genus" reg="Polystemma">Polystemma</tp:taxon-name-part></tp:taxon-name></italic> in recent years (<xref ref-type="bibr" rid="B2">Alvarado-Cárdenas et al. 2024b</xref>). This species shares similarities with <italic><tp:taxon-name><tp:taxon-name-part taxon-name-part-type="genus" reg="Polystemma">P.</tp:taxon-name-part> <tp:taxon-name-part taxon-name-part-type="species" reg="horconesense">horconesense</tp:taxon-name-part></tp:taxon-name></italic>, as both have flowers of similar corolla size and shape (Fig. <xref ref-type="fig" rid="F3">3</xref>). <italic><tp:taxon-name><tp:taxon-name-part taxon-name-part-type="genus" reg="Polystemma">Polystemma</tp:taxon-name-part> <tp:taxon-name-part taxon-name-part-type="species" reg="cualense">cualense</tp:taxon-name-part></tp:taxon-name></italic> has umbellate-cymose inflorescences (vs. monochasial inflorescences in <italic><tp:taxon-name><tp:taxon-name-part taxon-name-part-type="genus" reg="Polystemma">P.</tp:taxon-name-part> <tp:taxon-name-part taxon-name-part-type="species" reg="horconesense">horconesense</tp:taxon-name-part></tp:taxon-name></italic>), a single colleter at the base of the sepals (vs. three), a rotate corolla (vs. a campanulate-rotate corolla), yellow flowers (vs. brown or pale greenish flowers with violet hues), and a gynostegial corona that extends beyond the gynostegium (vs. a gynostegial corona of the same height as the gynostegium) (<xref ref-type="bibr" rid="B1">Alvarado-Cárdenas et al. 2024a</xref>). These phenotypic differences support the two taxa as hypotheses of distinct species.</p><fig id="F3" position="float" orientation="portrait"><object-id xmlns:xlink="http://www.w3.org/1999/xlink" content-type="doi" xlink:type="simple">10.3897/phytokeys.276.176723.figure3</object-id><object-id xmlns:xlink="http://www.w3.org/1999/xlink" content-type="arpha" xlink:type="simple">B31DC3FF-D413-5E03-A98C-DF02FC7BC0C0</object-id><label>Figure 3.</label><caption><p>Comparison of the flowers and gynostegia of <italic><tp:taxon-name><tp:taxon-name-part taxon-name-part-type="genus" reg="Polystemma">Polystemma</tp:taxon-name-part> <tp:taxon-name-part taxon-name-part-type="species" reg="cualense">cualense</tp:taxon-name-part></tp:taxon-name></italic> (<bold>A</bold>. Flower; <bold>B</bold>. Gynostegium) and <italic><tp:taxon-name><tp:taxon-name-part taxon-name-part-type="genus" reg="Polystemma">Polystemma</tp:taxon-name-part> <tp:taxon-name-part taxon-name-part-type="species" reg="horconesense">horconesense</tp:taxon-name-part></tp:taxon-name></italic> (<bold>C</bold>. Flower; <bold>D</bold>. Gynostegium).</p></caption><graphic xmlns:xlink="http://www.w3.org/1999/xlink" xlink:href="phytokeys-276-245_article-176723__-g003.jpg" id="oo_1684814.jpg" position="float" orientation="portrait" xlink:type="simple"><uri content-type="original_file" xlink:type="simple">https://binary.pensoft.net/fig/1684814</uri></graphic></fig><p><italic><tp:taxon-name><tp:taxon-name-part taxon-name-part-type="genus" reg="Polystemma">Polystemma</tp:taxon-name-part></tp:taxon-name></italic> distribution is concentrated primarily on the Atlantic slope, with the western part of the country being an area of high diversity. The Jalisco region is distinguished by its remarkable endemism and recent additions to the state’s flora (<xref ref-type="bibr" rid="B7">Gudiño-Cano et al. 2024</xref>), a diversity closely tied to strong environmental heterogeneity along elevation gradients. <italic><tp:taxon-name><tp:taxon-name-part taxon-name-part-type="genus" reg="Polystemma">Polystemma</tp:taxon-name-part> <tp:taxon-name-part taxon-name-part-type="species" reg="cualense">cualense</tp:taxon-name-part></tp:taxon-name></italic> occurs above 1,000 m in temperate subhumid conditions, whereas <italic><tp:taxon-name><tp:taxon-name-part taxon-name-part-type="genus" reg="Polystemma">P.</tp:taxon-name-part> <tp:taxon-name-part taxon-name-part-type="species" reg="horconesense">horconesense</tp:taxon-name-part></tp:taxon-name></italic> is restricted to elevations below 400 m in warm subhumid climates.</p><p>This new taxon increases the number of <italic><tp:taxon-name><tp:taxon-name-part taxon-name-part-type="genus" reg="Polystemma">Polystemma</tp:taxon-name-part></tp:taxon-name></italic> species in Jalisco to 10, which places it among the richest states in this genus, along with Oaxaca (10 species), Guerrero (eight species), and Michoacán (seven species).</p></tp:treatment-sec><ref-list><ref id="B2"><mixed-citation xmlns:xlink="http://www.w3.org/1999/xlink" xlink:type="simple">Alvarado-Cárdenas LO, García-Mendoza AJ, Sandoval-Gutiérrez D, Lozada-Pérez L (2024b) A new species of <italic><tp:taxon-name><tp:taxon-name-part taxon-name-part-type="genus">Polystemma</tp:taxon-name-part></tp:taxon-name></italic> (<tp:taxon-name><tp:taxon-name-part taxon-name-part-type="family">Apocynaceae</tp:taxon-name-part></tp:taxon-name>, <tp:taxon-name><tp:taxon-name-part taxon-name-part-type="subfamily">Asclepiadoideae</tp:taxon-name-part></tp:taxon-name>, <tp:taxon-name><tp:taxon-name-part taxon-name-part-type="tribe">Asclepiadeae</tp:taxon-name-part></tp:taxon-name>, <tp:taxon-name><tp:taxon-name-part taxon-name-part-type="suborder">Gonolobineae</tp:taxon-name-part></tp:taxon-name>) from the state of Oaxaca, Mexico. Phytotaxa 649(1): 111–120. <ext-link xlink:href="10.11646/phytotaxa.649.1.7" ext-link-type="doi" xlink:type="simple">https://doi.org/10.11646/phytotaxa.649.1.7</ext-link></mixed-citation></ref><ref id="B1"><mixed-citation xmlns:xlink="http://www.w3.org/1999/xlink" xlink:type="simple">Alvarado-Cárdenas LO, Pío-León JF, Sánchez-Sánchez C, Islas-Hernández CS (2024a) Synopsis of the genus <italic><tp:taxon-name><tp:taxon-name-part taxon-name-part-type="genus">Polystemma</tp:taxon-name-part></tp:taxon-name></italic> (<tp:taxon-name><tp:taxon-name-part taxon-name-part-type="family">Apocynaceae</tp:taxon-name-part></tp:taxon-name>, <tp:taxon-name><tp:taxon-name-part taxon-name-part-type="subfamily">Asclepiadoideae</tp:taxon-name-part></tp:taxon-name>) and recognition of three new species. Botanical Sciences 102: 1318–1352. <ext-link xlink:href="10.17129/botsci.3502" ext-link-type="doi" xlink:type="simple">https://doi.org/10.17129/botsci.3502</ext-link></mixed-citation></ref><ref id="B7"><mixed-citation xmlns:xlink="http://www.w3.org/1999/xlink" xlink:type="simple">Gudiño-Cano AK, de-Nova JA, Ortiz E, Vargas-Ponce O, Carrillo-Reyes P, Munguía-Lino G, Villaseñor JL, Ruíz-Sanchez E (2024) Inventario de la flora vascular de Jalisco, México. Botanical Sciences 103(1): 176–206. <ext-link xlink:href="10.17129/botsci.3499" ext-link-type="doi" xlink:type="simple">https://doi.org/10.17129/botsci.3499</ext-link></mixed-citation></ref></ref-list></tp:taxon-treatment>
